# Supplementary material for: A high‐throughput bone marrow 3D co‐culture system to study resistance to BCR signalling targeted agents in B‐NHL
Source: Br J Haematol. 2025 Dec 8;208(2):716–21. doi: 10.1111/bjh.70273 (PMC12916189; doi:10.1111/bjh.70273)
Supplement: Supplementary file 1 — Data S1. [file BJH-208-716-s001.zip]

Archive with 3 entries (3 files):
- bjh70273-sup-0001-Supinfo.docx
- bjh70273-sup-0002-DataS1.xlsx
- bjh70273-sup-0003-DataS2.xlsx
