# Supplementary material for: A high‐throughput bone marrow 3D co‐culture system to study resistance to BCR signalling targeted agents in B‐NHL
Source: Br J Haematol. 2025 Dec 8;208(2):716–21. doi: 10.1111/bjh.70273 (PMC12916189; doi:10.1111/bjh.70273)
Supplement: Supplementary file 1 — Data S1. [file BJH-208-716-s001.zip › bjh70273-sup-0002-DataS1.xlsx]

## Sheet: All_Normalized
coordinate	Cytokine	Alias	Karpas1718	SSK41	OCI-Ly10	TMD8	MINO	REC-1
A1-A2	positive cnt		0.979306	1.06978	1.09525	1.01924	0.960267	1.19039
A3-A4	Adinopectin		0.0739347	-0.0760677	0	-0.00371819	-8.91117e-05	0.00756948
A5-A6	Apolopoprotein 1		0.0989014	-0.0598175	0	-0.00112247	-0.000300752	0.00779544
A7-A8	Angiogenin		0.339746	0.46054	0.36368	0.445221	0.20616	0.0884612
A9-A10	Angiopoietin-1		0.10397	-0.0641424	0	-0.00179395	0.000668338	0.0137832
A11-A12	Angiopoietin-2		0.126577	-0.029702	0.00210599	-0.000140309	0.00300752	0.0166642
A13-A14	BAFF		0.0937525	-0.0436626	0	-0.00152336	0.00123642	-0.00372825
A15-A16	BDNF		0.119524	-0.0335817	0.000421197	-0.00169373	0.000389864	0.000960307
A17-A18	Complement component C5		0.118424	-0.0416274	0	-0.00208459	-0.000512392	-0.00129924
A19-A20	CD14		0.109816	-0.057814	0	-0.00236521	0.000724032	-0.00214657
A21-A22	CD30		0.108019	-0.0296702	0	-0.000671479	0.00409914	0.0404459
A23-A24	positive cnt		1.08521	0.951355	0.975352	0.995624	0.996536	0.917263
B1-B2			0.0588903	-0.0743505	0.000374397	-3.00662e-05	0.00193818	0.00683513
B3-B4	CD40 ligand		0.0671768	-0.0686263	0	-0.00179395	0.000813144	0.00604429
B5-B6	Chitinase 3-like 1		0.140709	-0.0803926	0	-0.000320707	-0.000523531	0.00632673
B7-B8	Complement Factor D		0.105793	-0.041532	0	0.011325	0.00163743	0.00530993
B9-B10	C-Reactive Protein		0.0967024	-0.0380975	0	-0.00139307	0.000657199	0.00107328
B11-B12	Cripto-1		0.106571	-0.042804	0	-0.00128283	0.00288499	0.0010168
B13-B14	Cystatin C		0.109682	-0.0155824	0.00505437	0.00132291	0.0013144	0.00773895
B15-B16	Dkk-1		0.140253	-0.0105579	0.032479	0.00514133	0.00233918	0.00881223
B17-B18	CD26	DPP4	0.0930821	-0.0489734	0.0342106	-0.00130287	0.00130326	0.00785192
B19-B20	EGF		0.0837766	-0.0363802	0	4.00883e-05	0.000367586	0.00655269
B21-B22	CD147	Emmprin	0.84919	0.804594	0.426766	0.940893	0.867636	0.779657
B23-B24			0.0674718	-0.0293204	0.00159119	0.00165364	0.00398775	0.0197145
C1-C2			0.0468494	-0.0770535	0	0.000982164	0.00389864	-0.0035023
C3-C4	CXCL5		0.0673377	-0.0539979	0	-0.0017238	0.0015149	0.00514047
C5-C6	ENG	CD105, endoglin	0.0817921	-0.0667819	0	-0.000681502	0	0.0195451
C7-C8	TNSF6	FAS ligand, CD178, CD95L	0.0969974	-0.0285254	0	-0.000681502	0.00208299	0.0101115
C9-C10	FGF-2		0.0947179	-0.0192077	0	0.000210464	0.00209412	0.0146306
C11-C12	FGF-7		0.110567	-0.00279848	0	-0.00107236	0.0025731	0.00587482
C13-C14	FGF-19		0.150229	0.0663684	0.023119	0.0328223	0.00375383	0.110435
C15-C16	FLT3LG	FLT-3 ligand	0.149773	-0.0206388	4.67997e-05	0.00203448	0.00250627	0.0263802
C17-C18	G-CSF	CSF3	0.0846079	-0.0511676	0	-0.00029064	0.000434419	0.00129924
C19-C20	MIC-1	GDF-15	0.0724598	-0.0518672	0	0.000561237	0.00150376	0.0351359
C21-C22	CSF2	GM-CSF	0.0864851	-0.0274124	0	0.000811789	0.00238374	0.0256459
C23-C24			0.050282	-0.0468745	0	-0.000501104	0.00266221	-0.00389772
D1-D2	CXCL1	GROa, MSGA-a	0.0470103	-0.0655734	0	-0.000300662	0.00139237	0.0103374
D3-D4	GH	Growth Hormone	0.154118	0.254057	0.0121679	-0.00107236	0.00253968	0.384349
D5-D6	HGF	SF, Scatter Factor	0.187156	-0.0374614	0	-0.00168371	-2.22779e-05	0.00186413
D7-D8	ICAM-1	CD54	0.19901	0.183046	0.0135251	0.234888	0.0870732	0.276907
D9-D10	IFNG	IFN-gamma	0.111559	0.00664638	0.00257398	0.00196433	0.00196046	0.00355879
D11-D12	IGFBP-2		0.589922	0.645463	0	-0.00146322	0.581621	0.73938
D13-D14	IGFBP-3		0.0975605	-0.00785482	0	-0.0011325	0.00228349	0.0131619
D15-D16	IL1a	IL-1a	0.124244	0.00686899	0.00921954	0.00293647	0.00357561	-0.00203359
D17-D18	IL1b	IL-1b	0.0801831	-0.0335817	0	-0.000150331	0.00256196	0.00180764
D19-D20	IL1ra	IL1-ra	0.0885768	-0.0407369	0	-0.00173382	0.00162629	0.00576184
D21-D22	IL2	IL-2	0.0940475	-0.0408005	0	-0.00111245	0.00259538	0.0661482
D23-D24	IL3	IL-3	0.0562354	-0.0700891	0	-0.00100221	0.00202729	-0.00271146
E1-E2	IL4	IL-4	0.0379998	-0.0547293	0	-0.000731612	0.00213868	0.00203359
E3-E4	IL5	IL-5	0.0656482	-0.0245821	4.67997e-05	-0.000370817	0.00204957	0.0110718
E5-E6	IL6	IL-6	0.0807462	-0.0262993	4.67997e-05	0.0924036	0.00138123	0.00982903
E7-E8	IL8	IL-8	0.160044	0.00658278	0.0283606	0.328804	0.00280702	0.0662612
E9-E10	IL10	IL-10	0.214993	0.102939	1.35864	1.10111	0.00278474	0.0115237
E11-E12	IL11	IL-11	0.137196	0.0838271	4.67997e-05	0.00358791	0.0073183	0.0356443
E13-E14	IL12 p70	IL-12 p70	0.0908026	0.00626477	0.0717907	-0.000380839	0.00226121	-0.00107328
E15-E16	IL13	IL-13	0.0973996	0.0110985	9.35994e-05	-0.000270596	0.00351991	0.00604429
E17-E18	IL15	IL-15	0.097346	-0.00896785	0	-0.00185409	0.00140351	0.0059878
E19-E20	IL16	IL-16	0.14618	0.0668455	0.136	0.130367	0.0189251	0.155061
E21-E22	IL17a	IL-17A, CTLA8	0.13902	0.0236281	0.028267	0.0205052	0.0123865	0.0589177
E23-E24	IL18 Bpa	IL-18 Bpa	0.101932	-0.0585772	0.000374397	-0.000541192	0.174314	0.539523
F1-F2	IL19	IL-19	0.025369	-0.0536799	0	-0.00101223	0.00227235	0.00225955
F3-F4	IL22	IL-22. IL-TIF	0.0554309	-0.0529803	0	0.000300662	0.00304094	0.0207878
F5-F6	IL23	IL-23, IL-23A, SGRF	0.0511938	-0.0349492	0	0.00239528	0.00104706	0.00118626
F7-F8	IL24	IL-24, C49A, FISP, MDA-7, MOB-5, ST16	0.0651923	0.00607397	0	0.00215475	0.00152604	0.00756948
F9-F10	IL27	IL-27	0.0823553	0.0133564	0.0828354	0.0122169	0.00457811	0.0433833
F11-F12	IL31	IL-31	0.0890595	0.015328	0	-0.000601325	0.00325258	0.0064962
F13-F14	IL32	IL-32	0.107107	0.027635	0.0142739	0.00173382	0.00241715	0.0237817
F15-F16	IL33	IL-33	0.0894886	0.00130384	0.00992153	-0.000501104	0.00172654	0.0133878
F17-F18	IL34	IL-34	0.0998668	0.0035935	0.00992153	0.000621369	0.00321916	0.00728704
F19-F20	CXCL10	IP-10	1.22138	0.0264901	2.55933	1.16257	0.00144806	1.67997
F21-F22	CXCL11	I-TAC, SCYB9B	0.0698853	-0.021243	0.00425877	0.00357788	0.00320802	0.0198275
F23-F24	KLK3	Kallikrein, PSA	0.0271925	-0.0497366	0.00580316	-0.00129285	0.00472292	0.0240077
G1-G2	Leptin	OB	0.0314564	-0.0570826	0	-0.00223492	0.00141465	0.0044626
G3-G4	LIF		0.0563427	-0.049991	0	0.000801767	0.0038318	0.00429314
G5-G6	Lipocaliln-2	NGAL, LCN2, Siderocalin	0.0506575	-0.00750501	4.67997e-05	-0.00120265	0.00526873	0.0135573
G7-G8	CCL2	MCP-1, MCAF	0.0629933	0.0124341	0	-0.000952098	0.00189362	0.0059878
G9-G10	CCL7	MCP-3, MARC	0.0551627	0.0230238	0	-0.000140309	0.00345308	0.00909468
G11-G12	CSF1	M-CSF	0.0628324	0.0265855	0	-0.000561237	0.00292955	0.441459
G13-G14	MIF		0.528377	0.586408	0.407625	0.478815	0.344004	0.450667
G15-G16	CXCL9	MIG	0.086056	0.00610577	1.58066	-0.00106234	0.00407686	1.23253
G17-G18	CCL3	CCL3/CCL4, MIP-1a/MIP-1b	0.545513	0.0865302	0.686973	0.00479056	0.370537	0.473036
G19-G20	CCL20	MIP-3a, Exodus-1, LARC	0.0952006	-0.00178085	0.00594356	0.00931051	0.000501253	0.0215222
G21-G22	CCL19	MIP-3b, ELC	0.0624838	-0.00763221	0	0.00358791	0.00113617	0.00683513
G23-G24	MMP-9	CLG4B, Gelatinase B	0.0242426	-0.0244549	0	-0.00117258	0.0012587	0.00903819
H1-H2	MPO	Myeloperoxidase, Lactooperoxidase	0.0179943	-0.0496094	4.67997e-05	0.00185409	0.0025174	0.00502749
H3-H4	OPN	Osteopontin	1.0257	-0.0343132	1.33398	1.15668	1.2541	0.960703
H5-H6	PDGF-AA		0.0765359	0.0676087	0.931033	0.0709563	1.25878	1.52186
H7-H8	PDGF-AB/BB		0.0635297	0.0254089	0.00379077	0.00195431	0.00485659	0.00434963
H9-H10	PTX3	Pentraxin 3, TSG-14	0.058649	0.03002	0.0121679	-0.000120265	0.00260652	0.00525345
H11-H12	CXCL4	PF4	0.0735056	0.0324369	0	-0.000160353	0.00228349	0.0123145
H13-H14	RAGE		0.0832939	0.0326913	0	-0.00109241	0.00309663	0.0296565
H15-H16	CCL5	RANTES	1.05388	0.0349174	0.721277	0.00193426	0.748104	0.868513
H17-H18	RBP-4		0.0698317	0.0373024	4.67997e-05	-5.01104e-05	0.00411028	0.015139
H19-H20	RLN2	Relaxin-2, RLXH2	0.0624033	0.0238825	0	0.0011325	0.00177109	-0.0019771
H21-H22	Resistin	RETN, ADSF, FIZZ3	0.0602848	0.0152644	0.000374397	0.00885952	0.00604845	0.00118626
H23-H24	CXCL12	SDF-1a, PBSF	0.0314296	0.00683719	0	-0.000791744	0.00110276	0.00813437
I1-I2	Serpin E1	PAI-I, PAI-1, Nexin	0.0465813	0.00111303	0.0142739	0.0909103	0.00949039	0.034684
I3-I4	SHBG	ABP	0.139154	-0.0204162	0.0487185	0.0397977	0.0298747	0.0371131
I5-I6	IL1R-L1	IL-1 R4, IL1RL1, ST2, ST2L	0.0562086	0.0307197	0.024757	0.00541192	0.0396992	0.077333
I7-I8	CCL17	TARC	1.28899	1.31977	1.83525	1.20084	0.497633	0.678598
I9-I10	TFF3	ITF, TFI	0.0518642	0.316578	0.00931314	0.000100221	0.00153718	0.00203359
I11-I12	CD71	TfR, TFR1, TFRC, TRFR	0.59373	0.859292	0.0845202	0.579677	0.305753	0.192118
I13-I14	TGF-a	TGFA	0.0724061	0.1176	0	-0.000210464	0.00366472	0.00740002
I15-I16	Thrombospondin-1	THBS1, TSP-1	0.162806	0.0515174	0.0502161	-0.0010423	0.0135116	0.0394291
I17-I18	TNF-a	TNFSF1A	0.058649	0.238189	0	-0.00019042	0.000668338	0.0970475
I19-I20	uPAR	PLAUR	0.0491289	0.044871	0	-0.000781722	0.000545809	0.00305039
I21-I22	VEGF	BEGFA	1.1073	1.19314	0.847495	1.05432	1.14374	1.16694
I23-I24			0.0743101	0.0149146	0.000187199	0.00167369	0.0075188	0.0024855
J1-J2	positive cnt		0.935487	0.978863	0.929395	0.985141	1.0432	0.892351
J3-J4			0.0381607	-0.00667819	0	-0.000350773	0.00181565	0.00084733
J5-J6	Vitamine D BP	VDB, DBP, VDBP	0.0445968	0.0380339	0.0131507	0.00390861	0.00393205	0.0163252
J7-J8	CD31	PECAM-1	0.558358	0.168513	0.0111851	0.0261576	0.00966862	0.509867
J9-J10	TIM-3	HAVCR2	0.0409497	0.0492596	0.00458637	0.000170375	0.00188248	0.00881223
J11-J12	VCAM-1	CD106	0.0607407	0.0913321	0.00145079	-0.00053117	0.00150376	0.0220306
J13-J14			0.0413519	0.0509132	0	-0.000992186	0.00158173	0.0141787
J15-J16			0.0540632	0.0465883	0	-0.00141311	0.00162629	-0.00361527
J17-J18			0.0435509	0.0369208	0	-0.000320707	-0.000490114	0.000395421
J19-J20			0.0277825	0.0396239	0	-0.00150331	0.00121415	0.00581833
J21-J22			0.0463667	0.0482737	0.00131039	0.00316698	0.0036313	0.0193191
J23-J24	negative cnt		0	0	0	0	0	0

## Sheet: Karpas1718_Raw&Normalized
	1	2	3	4	5	6	7	8	9	10	11	12	13	14	15	16	17	18	19	20	21	22	23	24
A	21195	21212	4309	4337	4559	5018	9172	9386	4879	4887	5303	5306	4638	4747	5098	5248	5217	5088	4909	5075	5010	4907	23161	23195
B	3961	4124	4197	4197	5539	5597	5037	4797	4677	4818	5017	4846	4846	5133	5568	5551	4799	4561	4416	4597	18865	18690	4502	3903
C	3690	3946	4111	4289	4406	4533	4814	4692	4595	4826	4902	5110	5652	5839	5731	5743	4690	4354	4276	4315	4526	4588	4109	3655
D	3714	3928	5996	5640	6264	6604	6880	6430	4832	5217	13895	13992	4849	4678	5299	5223	4503	4376	4505	4687	4698	4698	4268	3718
E	3754	3552	4086	4251	4332	4568	5917	5940	6667	7239	5684	5321	4703	4572	4839	4682	4584	4935	5667	5673	5413	5660	4861	4829
F	3367	3468	4091	3865	3825	3973	4094	4226	4420	4540	4475	4735	4977	4906	4646	4580	4777	4836	25533	25901	4372	4123	3566	3337
G	3364	3698	4012	3978	3688	4090	4134	4104	4019	3927	4086	4146	12806	12786	4499	4599	13024	13207	4781	4658	4150	4069	3649	3144
H	2931	3629	21947	22190	4336	4407	4140	4118	4149	3927	4210	4420	4494	4501	22293	22895	4333	4160	4019	4197	4057	4080	3801	3260
I	3813	3813	5731	5347	3860	4125	26639	27316	3681	4142	14288	13741	4357	4232	5730	6230	4230	3846	3806	3915	23294	23886	5664	2996
J	20558	20215	3709	3603	3719	3833	13132	13578	3697	3719	4027	4127	3800	3631	3862	4043	3784	3729	3445	3480	3591	4027	3113	2776
Mean Positive Control=			21589.3		Mean Negative Control=			2944.5		PC-NC=	18644.8
Values minus NC normalized to PC
	1	2	3	4	5	6	7	8	9	10	11	12	13	14	15	16	17	18	19	20	21	22	23	24
A	0.97885	0.979762	0.0731838	0.0746856	0.0865924	0.11121	0.334007	0.345484	0.103755	0.104184	0.126496	0.126657	0.0908295	0.0966756	0.115501	0.123546	0.121884	0.114965	0.105364	0.114268	0.110781	0.105257	1.0843	1.08612
B	0.0545191	0.0632615	0.0671768	0.0671768	0.139154	0.142265	0.112229	0.0993573	0.0929212	0.100484	0.111157	0.101985	0.101985	0.117378	0.140709	0.139797	0.0994646	0.0866996	0.0789227	0.0886305	0.853883	0.844497	0.0835352	0.0514083
C	0.0399843	0.0537146	0.0625642	0.0721111	0.0783863	0.0851979	0.100269	0.0937257	0.0885232	0.100913	0.104989	0.116145	0.145214	0.155244	0.149452	0.150095	0.0936184	0.0755974	0.0714139	0.0735056	0.0848224	0.0881477	0.062457	0.0381071
D	0.0412715	0.0527492	0.163665	0.144571	0.178039	0.196274	0.211077	0.186942	0.101234	0.121884	0.587321	0.592523	0.102146	0.0929748	0.126282	0.122205	0.0835888	0.0767773	0.0836961	0.0934575	0.0940475	0.0940475	0.0709848	0.041486
E	0.0434169	0.0325828	0.0612234	0.070073	0.0744174	0.0870751	0.159428	0.160661	0.199653	0.230332	0.146931	0.127462	0.0943157	0.0872896	0.10161	0.0931894	0.0879332	0.106759	0.146019	0.146341	0.132396	0.145644	0.10279	0.101074
F	0.0226604	0.0280775	0.0614916	0.0493702	0.0472249	0.0551627	0.0616525	0.0687322	0.0791372	0.0855733	0.0820871	0.096032	0.109011	0.105203	0.0912585	0.0877187	0.0982846	0.101449	1.21152	1.23125	0.0765628	0.0632079	0.0333336	0.0210514
G	0.0224995	0.0404133	0.0572545	0.0554309	0.039877	0.0614379	0.0637978	0.0621888	0.0576299	0.0526956	0.0612234	0.0644414	0.528913	0.527841	0.0833743	0.0887377	0.540606	0.550421	0.0984991	0.0919021	0.064656	0.0603116	0.0377853	0.0107
H	-0.000724061	0.0367126	1.01918	1.03222	0.0746319	0.07844	0.0641196	0.0629397	0.0646023	0.0526956	0.067874	0.0791372	0.0831061	0.0834816	1.03774	1.07003	0.074471	0.0651923	0.0576299	0.0671768	0.059668	0.0609016	0.0459377	0.0169216
I	0.0465813	0.0465813	0.149452	0.128856	0.0491021	0.0633151	1.27083	1.30714	0.0395016	0.0642269	0.608399	0.579061	0.0757583	0.069054	0.149398	0.176215	0.0689467	0.0483512	0.0462058	0.052052	1.09143	1.12318	0.145858	0.00276216
J	0.944685	0.926289	0.0410033	0.0353181	0.0415397	0.047654	0.546398	0.570319	0.0403597	0.0415397	0.058059	0.0634224	0.045884	0.0368199	0.0492093	0.0589171	0.0450259	0.042076	0.0268439	0.0287211	0.0346745	0.058059	0.00903736	-0.00903736

## Sheet: SSK41_Raw&Normalized
	1	2	3	4	5	6	7	8	9	10	11	12	13	14	15	16	17	18	19	20	21	22	23	24
A	29199	28501	11058	10610	10819	11360	18843	19699	11086	10957	11554	11572	11375	11312	11480	11524	11457	11294	11019	11223	11569	11558	26347	27629
B	10619	11103	11177	10725	10738	10794	11171	11583	11437	11425	11402	11312	11733	11837	11959	11769	11386	11134	11203	11713	24732	24629	11775	11363
C	10758	10879	11290	11072	10946	11014	11571	11592	11687	11769	11895	12077	13075	13072	11778	11633	11350	11101	11089	11340	11558	11640	11471	11115
D	10973	11025	15890	16159	11386	11496	14667	15149	12080	12189	22222	22135	12091	11722	12276	12000	11620	11384	11400	11379	11522	11255	10950	10906
E	11162	11177	11604	11683	11636	11597	12117	12150	13352	13945	13321	13375	12112	12145	12344	12065	11964	11814	13100	13062	12465	12338	11137	11081
F	11288	11084	11214	11180	11225	11736	12007	12244	12184	12296	12151	12391	12494	12435	12210	11891	12009	12164	12556	12337	11728	11664	11347	11149
G	11214	11051	11372	11116	11601	12223	12218	12233	12396	12388	12425	12471	20983	21517	12198	12054	13225	13556	12074	11930	11707	12113	11847	11444
H	11206	11294	11485	11496	12985	13201	12416	12443	12476	12528	12497	12583	12532	12556	12526	12632	12640	12593	12391	12420	12255	12285	12244	12031
I	11963	12132	11762	11656	12117	12909	32538	33023	16817	17198	25639	25442	13947	13811	12799	12881	15637	15913	12777	12694	30784	30795	12621	11908
J	27023	27818	12016	11834	12616	12640	14452	14907	12822	12787	13380	13552	12832	12829	12707	12818	12621	12600	12556	12750	12618	12960	12275	11785
Mean Positive Control=			27752.8		Mean Negative Control=			12030		PC-NC=	15722.8
Values minus NC normalized to PC
	1	2	3	4	5	6	7	8	9	10	11	12	13	14	15	16	17	18	19	20	21	22	23	24
A	1.09198	1.04758	-0.0618209	-0.0903145	-0.0770217	-0.0426132	0.433319	0.487762	-0.0600401	-0.0682447	-0.0302744	-0.0291296	-0.0416592	-0.0456661	-0.034981	-0.0321825	-0.0364438	-0.0468109	-0.0643014	-0.0513266	-0.0293204	-0.03002	0.910587	0.992124
B	-0.0897421	-0.0589588	-0.0542523	-0.0830003	-0.0821735	-0.0786118	-0.0546339	-0.02843	-0.0377158	-0.0384791	-0.0399419	-0.0456661	-0.0188897	-0.0122751	-0.00451573	-0.0166001	-0.0409595	-0.0569872	-0.0525987	-0.0201618	0.80787	0.801319	-0.0162185	-0.0424224
C	-0.0809014	-0.0732056	-0.0470653	-0.0609305	-0.0689443	-0.0646194	-0.0291932	-0.0278576	-0.0218154	-0.0166001	-0.00858624	0.00298928	0.0664638	0.066273	-0.0160276	-0.0252499	-0.0432492	-0.059086	-0.0598493	-0.0438852	-0.03002	-0.0248047	-0.0355534	-0.0581956
D	-0.0672271	-0.0639198	0.245503	0.262612	-0.0409595	-0.0339633	0.167718	0.198374	0.00318009	0.0101127	0.648229	0.642696	0.00387971	-0.0195893	0.015646	-0.00190805	-0.0260767	-0.0410867	-0.0400691	-0.0414048	-0.0323097	-0.0492914	-0.0686899	-0.0714884
E	-0.0552063	-0.0542523	-0.0270944	-0.0220698	-0.0250591	-0.0275396	0.00553335	0.00763221	0.0840815	0.121797	0.0821099	0.0855444	0.00521534	0.0073142	0.019971	0.00222606	-0.00419772	-0.013738	0.0680539	0.065637	0.0276668	0.0195893	-0.0567964	-0.0603581
F	-0.0471925	-0.0601673	-0.051899	-0.0540615	-0.0511994	-0.0186989	-0.00146284	0.0136108	0.00979467	0.0169181	0.00769581	0.0229602	0.0295112	0.0257587	0.0114483	-0.00884065	-0.00133564	0.00852264	0.0334545	0.0195257	-0.0192077	-0.0232782	-0.04344	-0.0560332
G	-0.051899	-0.0622661	-0.04185	-0.058132	-0.0272852	0.0122751	0.0119571	0.0129112	0.0232782	0.0227694	0.0251227	0.0280484	0.569427	0.60339	0.0106851	0.00152644	0.0760041	0.0970563	0.00279848	-0.00636018	-0.0205434	0.00527895	-0.0116391	-0.0372706
H	-0.0524079	-0.0468109	-0.034663	-0.0339633	0.0607397	0.0744777	0.0245503	0.0262675	0.0283664	0.0316737	0.029702	0.0351718	0.0319281	0.0334545	0.0315465	0.0382883	0.0387971	0.0358078	0.0229602	0.0248047	0.0143104	0.0162185	0.0136108	6.36018e-05
I	-0.00426132	0.00648738	-0.0170453	-0.0237871	0.00553335	0.055906	1.30435	1.33519	0.304462	0.328694	0.865556	0.853027	0.121925	0.113275	0.0489098	0.0541251	0.229412	0.246966	0.0475105	0.0422316	1.19279	1.19349	0.0375886	-0.00775942
J	0.953581	1.00414	-0.000890425	-0.0124659	0.0372706	0.0387971	0.154043	0.182982	0.0503726	0.0481465	0.0858624	0.0968019	0.0510086	0.0508178	0.0430584	0.0501182	0.0375886	0.036253	0.0334545	0.0457933	0.0373978	0.0591496	0.0155824	-0.0155824

## Sheet: OCI-Ly10_Raw&Normalized
Lin./Col.	C1	C2	C3	C4	C5	C6	C7	C8	C9	C10	C11	C12	C13	C14	C15	C16	C17	C18	C19	C20	C21	C22	C23	C24
L1	12388	11015	0	0	0	0	3864	3907	0	0	20	25	0	0	6	3	0	0	0	0	0	0	10214	10627
L2	5	3	0	0	0	0	0	0	0	0	0	0	54	54	337	357	365	366	0	0	4435	4684	32	2
L3	0	0	0	0	0	0	0	0	0	0	0	0	236	258	0	1	0	0	0	0	0	0	0	0
L4	0	0	128	132	0	0	137	152	30	25	0	0	0	0	96	101	0	0	0	0	0	0	0	0
L5	0	0	1	0	0	1	311	295	14379	14652	1	0	664	870	2	0	0	0	1405	1501	280	324	8	0
L6	0	0	0	0	0	0	0	0	784	986	0	0	99	206	154	58	5	207	26915	27772	48	43	69	55
L7	0	0	0	0	1	0	0	0	0	0	0	0	4174	4536	17416	16359	7094	7585	91	36	0	0	0	0
L8	0	1	14481	14023	9867	10027	81	0	150	110	0	0	0	0	7589	7823	1	0	0	0	1	7	0	0
L9	130	175	549	492	137	392	18902	20313	132	67	895	911	0	0	380	693	0	0	0	0	9035	9074	4	0
L10	9467	10392	0	0	127	154	145	94	56	42	15	16	0	0	0	0	0	0	0	0	9	19	0	0
Mean Positive Control=			10683.8		Mean Negative Control=			0		PC-NC=	10683.8
Values minus NC normalized to PC
	1	2	3	4	5	6	7	8	9	10	11	12	13	14	15	16	17	18	19	20	21	22	23	24
A	1.15951	1.031	0	0	0	0	0.361668	0.365693	0	0	0.00187199	0.00233998	0	0	0.000561596	0.000280798	0	0	0	0	0	0	0.956024	0.99468
B	0.000467997	0.000280798	0	0	0	0	0	0	0	0	0	0	0.00505437	0.00505437	0.031543	0.033415	0.0341638	0.0342574	0	0	0.415113	0.438419	0.00299518	0.000187199
C	0	0	0	0	0	0	0	0	0	0	0	0	0.0220894	0.0241486	0	9.35994e-05	0	0	0	0	0	0	0	0
D	0	0	0.0119807	0.0123551	0	0	0.0128231	0.0142271	0.00280798	0.00233998	0	0	0	0	0.00898554	0.00945354	0	0	0	0	0	0	0	0
E	0	0	9.35994e-05	0	0	9.35994e-05	0.0291094	0.0276118	1.34587	1.37142	9.35994e-05	0	0.06215	0.0814314	0.000187199	0	0	0	0.131507	0.140493	0.0262078	0.0303262	0.000748795	0
F	0	0	0	0	0	0	0	0	0.0733819	0.092289	0	0	0.00926634	0.0192815	0.0144143	0.00542876	0.000467997	0.0193751	2.51923	2.59944	0.00449277	0.00402477	0.00645836	0.00514796
G	0	0	0	0	9.35994e-05	0	0	0	0	0	0	0	0.390684	0.424567	1.63013	1.53119	0.663994	0.709951	0.00851754	0.00336958	0	0	0	0
H	0	9.35994e-05	1.35541	1.31254	0.923545	0.938521	0.00758155	0	0.0140399	0.0102959	0	0	0	0	0.710326	0.732228	9.35994e-05	0	0	0	9.35994e-05	0.000655196	0	0
I	0.0121679	0.0163799	0.0513861	0.0460509	0.0128231	0.036691	1.76922	1.90128	0.0123551	0.00627116	0.0837714	0.085269	0	0	0.0355678	0.0648644	0	0	0	0	0.84567	0.849321	0.000374397	0
J	0.886105	0.972685	0	0	0.0118871	0.0144143	0.0135719	0.00879834	0.00524156	0.00393117	0.00140399	0.00149759	0	0	0	0	0	0	0	0	0.000842394	0.00177839	0	0

## Sheet: TMD8_Raw&Normalized
	1	2	3	4	5	6	7	8	9	10	11	12	13	14	15	16	17	18	19	20	21	22	23	24
L1	52197	50421	307	241	365	442	23337	22006	407	333	465	440	405	362	361	389	335	376	367	316	365	487	49593	50669
L2	508	408	363	377	379	508	1152	897	383	397	356	435	518	533	513	919	332	457	425	498	47465	47336	645	439
L3	548	469	429	318	486	365	457	394	542	398	416	396	1986	2208	599	523	506	384	429	546	527	473	440	429
L4	462	427	424	388	342	409	12248	12108	609	506	378	395	366	440	800	412	535	369	340	406	326	482	425	394
L5	403	443	413	469	4918	5221	16767	16960	54953	55834	835	442	475	406	424	468	351	383	7014	6913	1047	1918	391	474
L6	412	406	403	546	528	630	653	481	947	1191	419	440	638	454	411	458	419	562	58036	58884	801	475	410	380
L7	386	310	557	442	407	392	416	408	435	470	440	423	23800	24895	387	426	525	872	840	1008	778	499	413	389
L8	508	596	58011	58321	3085	4914	636	478	465	442	461	442	415	395	527	585	418	496	476	556	642	1161	432	408
L9	9344	646	2765	2125	498	961	60074	60664	517	412	28841	29918	470	428	405	410	456	444	468	373	52801	53318	699	387
L10	50022	49194	491	393	525	784	1761	1768	546	390	482	384	365	455	405	373	412	475	419	350	569	666	557	362
Mean Positive Control=			50349.3		Mean Negative Control=			459.5		PC-NC=	49889.8
Values minus NC normalized to PC
	1	2	3	4	5	6	7	8	9	10	11	12	13	14	15	16	17	18	19	20	21	22	23	24
A	1.03703	1.00144	-0.00305674	-0.00437965	-0.00189417	-0.000350773	0.45856	0.431882	-0.00105232	-0.00253559	0.000110243	-0.000390861	-0.00109241	-0.00195431	-0.00197435	-0.00141311	-0.0024955	-0.00167369	-0.00185409	-0.00287634	-0.00189417	0.000551215	0.98484	1.00641
B	0.000972142	-0.00103227	-0.00193426	-0.00165364	-0.00161356	0.000972142	0.0138806	0.00876932	-0.00153338	-0.00125276	-0.00207457	-0.000491082	0.00117258	0.00147325	0.00107236	0.00921029	-0.00255563	-5.01104e-05	-0.000691524	0.0007717	0.942186	0.9396	0.00371819	-0.000410905
C	0.00177391	0.00019042	-0.000611347	-0.00283625	0.00053117	-0.00189417	-5.01104e-05	-0.00131289	0.00165364	-0.00123272	-0.000871921	-0.0012728	0.0305974	0.0350472	0.00279616	0.0012728	0.000932054	-0.00151333	-0.000611347	0.00173382	0.00135298	0.000270596	-0.000390861	-0.000611347
D	5.01104e-05	-0.000651435	-0.000711568	-0.00143316	-0.00235519	-0.00101223	0.236291	0.233484	0.0029966	0.000932054	-0.0016336	-0.00129285	-0.00187413	-0.000390861	0.00682504	-0.000952098	0.00151333	-0.001814	-0.00239528	-0.00107236	-0.0026759	0.000450994	-0.000691524	-0.00131289
E	-0.0011325	-0.000330729	-0.000932054	0.00019042	0.0893669	0.0954403	0.32687	0.330739	1.09228	1.10994	0.00752658	-0.000350773	0.000310685	-0.00107236	-0.000711568	0.000170375	-0.00217479	-0.00153338	0.131379	0.129355	0.0117759	0.0292344	-0.00137303	0.00029064
F	-0.000952098	-0.00107236	-0.0011325	0.00173382	0.00137303	0.00341753	0.00387855	0.00043095	0.00977153	0.0146623	-0.000811789	-0.000390861	0.00357788	-0.000110243	-0.000972142	-3.00662e-05	-0.000811789	0.00205453	1.15407	1.17107	0.00684508	0.000310685	-0.000992186	-0.00159351
G	-0.00147325	-0.0029966	0.00195431	-0.000350773	-0.00105232	-0.00135298	-0.000871921	-0.00103227	-0.000491082	0.000210464	-0.000390861	-0.000731612	0.467841	0.489789	-0.0014532	-0.000671479	0.00131289	0.00826822	0.0076268	0.0109942	0.00638407	0.000791744	-0.000932054	-0.00141311
H	0.000972142	0.00273603	1.15357	1.15979	0.052626	0.0892867	0.00353779	0.000370817	0.000110243	-0.000350773	3.00662e-05	-0.000350773	-0.000891965	-0.00129285	0.00135298	0.00251554	-0.000831833	0.000731612	0.000330729	0.00193426	0.00365806	0.014061	-0.000551215	-0.00103227
I	0.178082	0.00373824	0.0462118	0.0333836	0.0007717	0.0100521	1.19492	1.20675	0.00115254	-0.000952098	0.568883	0.590471	0.000210464	-0.000631391	-0.00109241	-0.000992186	-7.01546e-05	-0.000310685	0.000170375	-0.00173382	1.04914	1.0595	0.00480058	-0.0014532
J	0.993439	0.976842	0.000631391	-0.00133294	0.00131289	0.00650433	0.0260875	0.0262278	0.00173382	-0.00139307	0.000450994	-0.00151333	-0.00189417	-9.01987e-05	-0.00109241	-0.00173382	-0.000952098	0.000310685	-0.000811789	-0.00219484	0.00219484	0.00413912	0.00195431	-0.00195431

## Sheet: REC-1_Raw&Normalized
	1	2	3	4	5	6	7	8	9	10	11	12	13	14	15	16	17	18	19	20	21	22	23	24
L1	11043	10243	117	230	205	146	903	876	220	237	169	339	64	83	152	78	88	102	108	67	485	444	7982	8469
L2	202	132	254	66	108	217	161	146	138	94	105	126	155	195	211	158	242	110	179	150	6802	7213	385	177
L3	84	67	177	127	335	224	260	132	184	288	185	132	1028	1140	272	408	117	119	412	423	386	281	78	66
L4	273	123	3488	3529	89	157	2499	2616	105	171	6595	6707	275	171	86	91	138	107	162	153	681	703	69	96
L5	123	126	171	238	174	213	698	688	178	239	437	407	87	107	154	166	165	154	1591	1367	541	715	4876	4888
L6	169	84	223	358	127	107	143	204	428	553	172	156	222	412	274	176	137	205	14681	15272	379	185	345	293
L7	148	144	115	174	235	218	228	91	259	115	3964	4064	3953	4238	11322	10710	4069	4518	262	332	206	128	201	172
L8	139	163	8882	8338	13521	13633	144	146	122	184	221	210	285	453	7740	7848	284	197	86	92	82	152	189	168
L9	417	410	444	426	658	924	6095	6131	109	140	1746	1868	149	195	487	424	1013	918	106	161	10434	10437	142	115
L10	7865	8145	158	70	205	297	4772	4467	202	167	234	369	149	315	83	66	122	98	96	220	185	370	99	114
Mean Positive Control=			8957.83		Mean Negative Control=			106.5		PC-NC=	8851.33
Values minus NC normalized to PC
	1	2	3	4	5	6	7	8	9	10	11	12	13	14	15	16	17	18	19	20	21	22	23	24
A	1.23558	1.14519	0.00118626	0.0139527	0.0111283	0.0044626	0.0899864	0.0869361	0.0128229	0.0147435	0.00706108	0.0262672	-0.00480154	-0.00265497	0.00514047	-0.00321985	-0.00209008	-0.000508398	0.000169466	-0.0044626	0.0427619	0.0381298	0.889753	0.944773
B	0.0107893	0.00288092	0.0166642	-0.00457558	0.000169466	0.012484	0.00615726	0.0044626	0.00355879	-0.00141222	-0.000169466	0.00220306	0.0054794	0.00999849	0.0118061	0.00581833	0.0153084	0.000395421	0.00819086	0.00491451	0.75644	0.802873	0.0314642	0.0079649
C	-0.00254199	-0.0044626	0.0079649	0.00231604	0.0258153	0.0132748	0.017342	0.00288092	0.00875574	0.0205054	0.00886872	0.00288092	0.104109	0.116762	0.0186977	0.0340627	0.00118626	0.00141222	0.0345146	0.0357573	0.0315772	0.0197145	-0.00321985	-0.00457558
D	0.0188107	0.00186413	0.382033	0.386665	-0.0019771	0.00570536	0.270298	0.283517	-0.000169466	0.00728704	0.733053	0.745707	0.0190367	0.00728704	-0.00231604	-0.00175115	0.00355879	5.64887e-05	0.00627024	0.00525345	0.0649055	0.067391	-0.00423665	-0.00118626
E	0.00186413	0.00220306	0.00728704	0.0148565	0.00762597	0.0120321	0.0668261	0.0656963	0.00807788	0.0149695	0.037339	0.0339497	-0.00220306	5.64887e-05	0.00536642	0.00672215	0.00660917	0.00536642	0.167715	0.142408	0.0490886	0.0687467	0.538845	0.540201
F	0.00706108	-0.00254199	0.0131619	0.0284138	0.00231604	5.64887e-05	0.00412367	0.0110153	0.0363222	0.0504444	0.00740002	0.00559238	0.0130489	0.0345146	0.0189237	0.00785192	0.00344581	0.0111283	1.64659	1.71336	0.0307863	0.00886872	0.0269451	0.0210703
G	0.00468856	0.00423665	0.000960307	0.00762597	0.0145176	0.012597	0.0137267	-0.00175115	0.017229	0.000960307	0.43581	0.447108	0.434567	0.466766	1.2671	1.19796	0.447673	0.498399	0.017568	0.0254764	0.0112412	0.00242901	0.0106764	0.00740002
H	0.00367176	0.00638322	0.991433	0.929973	1.51553	1.52819	0.00423665	0.0044626	0.00175115	0.00875574	0.0129359	0.0116932	0.0201665	0.0391466	0.862412	0.874614	0.0200535	0.0102244	-0.00231604	-0.00163817	-0.00276794	0.00514047	0.00932063	0.00694811
I	0.0350795	0.0342886	0.0381298	0.0360963	0.062307	0.092359	0.676565	0.680632	0.000282443	0.00378474	0.185226	0.19901	0.00480154	0.00999849	0.0429879	0.0358703	0.102414	0.0916811	-5.64887e-05	0.00615726	1.16677	1.16711	0.0040107	0.000960307
J	0.876535	0.908168	0.00581833	-0.00412367	0.0111283	0.0215222	0.527096	0.492638	0.0107893	0.00683513	0.0144046	0.0296565	0.00480154	0.0235558	-0.00265497	-0.00457558	0.00175115	-0.000960307	-0.00118626	0.0128229	0.00886872	0.0297695	-0.00084733	0.00084733

## Sheet: MINO_Raw&Normalized
	1	2	3	4	5	6	7	8	9	10	11	12	13	14	15	16	17	18	19	20	21	22	23	24
L1	44953	41863	279	321	339	242	9694	9422	320	348	404	474	398	321	311	332	327	235	383	290	320	656	43927	46145
L2	358	424	332	349	271	290	326	429	384	283	383	484	349	377	456	362	419	306	293	348	39071	39429	582	384
L3	375	583	454	290	204	404	463	332	338	458	441	398	583	362	381	452	241	406	360	383	471	351	432	415
L4	392	341	421	415	271	335	4401	4024	361	423	25281	27542	415	398	523	406	343	495	420	334	477	364	387	403
L5	381	419	414	378	350	382	479	381	427	431	632	633	462	349	405	519	344	390	945	1362	581	1139	7675	8582
L6	315	497	408	473	251	451	399	346	437	582	474	426	339	486	408	355	448	449	420	318	412	484	558	474
L7	387	348	500	452	561	520	411	367	368	550	368	503	16094	15397	516	458	15365	18508	394	259	310	400	368	353
L8	378	456	57521	55674	57456	56159	664	380	386	456	373	440	526	360	34552	33217	577	400	410	357	535	616	331	376
L9	857	603	1856	1434	2148	2024	24166	21117	349	397	15701	12356	495	442	902	919	366	302	390	267	47444	55843	952	331
L10	47071	47190	471	300	371	590	753	723	435	342	290	453	408	342	402	352	247	317	464	253	542	392	332	276
Mean Positive Control=			45191.5		Mean Negative Control=			304		PC-NC=	44887.5
Values minus NC normalized to PC
	1	2	3	4	5	6	7	8	9	10	11	12	13	14	15	16	17	18	19	20	21	22	23	24
A	0.994687	0.925848	-0.000556948	0.000378725	0.000779727	-0.00138123	0.20919	0.20313	0.000356447	0.000980228	0.00222779	0.00378725	0.00209412	0.000378725	0.000155945	0.000623782	0.000512392	-0.00153718	0.00175996	-0.000311891	0.000356447	0.00784183	0.97183	1.02124
B	0.00120301	0.00267335	0.000623782	0.00100251	-0.000735171	-0.000311891	0.000490114	0.00278474	0.00178223	-0.000467836	0.00175996	0.00401003	0.00100251	0.00162629	0.00338624	0.00129212	0.00256196	4.45558e-05	-0.000245057	0.000980228	0.863648	0.871624	0.00619326	0.00178223
C	0.00158173	0.00621554	0.00334169	-0.000311891	-0.00222779	0.00222779	0.00354219	0.000623782	0.000757449	0.0034308	0.00305207	0.00209412	0.00621554	0.00129212	0.0017154	0.00329713	-0.00140351	0.00227235	0.00124756	0.00175996	0.00372041	0.00104706	0.00285157	0.00247285
D	0.00196046	0.000824283	0.00260652	0.00247285	-0.000735171	0.000690615	0.0912726	0.0828739	0.00126984	0.00265107	0.556436	0.606806	0.00247285	0.00209412	0.00487886	0.00227235	0.000868839	0.00425508	0.00258424	0.000668338	0.00385408	0.00133668	0.00184907	0.00220551
E	0.0017154	0.00256196	0.00245057	0.00164857	0.00102478	0.00173768	0.00389864	0.0017154	0.00274018	0.0028293	0.00730716	0.00732943	0.00351991	0.00100251	0.00225007	0.00478975	0.000891117	0.0019159	0.0142801	0.02357	0.00617098	0.0186021	0.164211	0.184417
F	0.000245057	0.00429964	0.0023169	0.00376497	-0.00118073	0.00327485	0.0021164	0.000935673	0.00296296	0.00619326	0.00378725	0.00271791	0.000779727	0.00405458	0.0023169	0.00113617	0.00320802	0.0032303	0.00258424	0.000311891	0.00240602	0.00401003	0.00565859	0.00378725
G	0.00184907	0.000980228	0.00436647	0.00329713	0.00572542	0.00481203	0.00238374	0.00140351	0.00142579	0.00548037	0.00142579	0.00443331	0.351768	0.336241	0.00472292	0.0034308	0.335528	0.405547	0.00200501	-0.00100251	0.000133668	0.00213868	0.00142579	0.00109162
H	0.00164857	0.00338624	1.27468	1.23353	1.27323	1.24433	0.00802005	0.00169312	0.00182679	0.00338624	0.00153718	0.0030298	0.0049457	0.00124756	0.762974	0.733233	0.00608187	0.00213868	0.00236146	0.00118073	0.0051462	0.00695071	0.000601504	0.00160401
I	0.0123197	0.0066611	0.0345753	0.025174	0.0410805	0.038318	0.531596	0.46367	0.00100251	0.00207185	0.343013	0.268493	0.00425508	0.00307435	0.0133222	0.0137009	0.00138123	-4.45558e-05	0.0019159	-0.000824283	1.05018	1.23729	0.0144361	0.000601504
J	1.04187	1.04452	0.00372041	-8.91117e-05	0.00149262	0.00637148	0.0100028	0.00933445	0.00291841	0.000846561	-0.000311891	0.00331941	0.0023169	0.000846561	0.00218324	0.00106934	-0.00126984	0.000289613	0.00356447	-0.00113617	0.00530214	0.00196046	0.000623782	-0.000623782
