# Supplementary material for: A high‐throughput bone marrow 3D co‐culture system to study resistance to BCR signalling targeted agents in B‐NHL
Source: Br J Haematol. 2025 Dec 8;208(2):716–21. doi: 10.1111/bjh.70273 (PMC12916189; doi:10.1111/bjh.70273)
Supplement: Supplementary file 1 — Data S1. [file BJH-208-716-s001.zip › bjh70273-sup-0003-DataS2.xlsx]

## Sheet: raw_data
					BMSC dmso	BMSC dmso	BMSC dmso	BMSC dmso	BMSC copan	BMSC copan	BMSC copan	BMSC copan	VL51 dmso	VL51 dmso	VL51 dmso	VL51 dmso	VL51 copan	VL51 copan	VL51 copan	VL51 copan	BMSC-VL51 dmso	BMSC-VL51 dmso	BMSC-VL51 dmso	BMSC-VL51 dmso	BMSC-VL51 copan	BMSC-VL51 copan	BMSC-VL51 copan	BMSC-VL51 copan
row	column	coordinate	Cytokine	Alias	raw mean	raw sd	norm to cnt	norm sd	raw mean	raw sd	norm to cnt	norm sd	raw mean	raw sd	norm to cnt	norm sd	raw mean	raw sd	norm to cnt	norm sd	raw mean	raw sd	norm to cnt	norm sd	raw mean	raw sd	norm to cnt	norm sd
A	1.2	A1-A2	positive cnt		20274	440	1.02353	0.0217027	20066	64	1.07786	0.00318947	26640.5	321.5	1.01531	0.0120681	27109.5	67.5	0.963391	0.0024899	26889.5	139.5	0.972104	0.0051879	24968	130	0.999052	0.00520666
B	1.2	B1-B2			0	0	0	0	0	0	0	0	459	22	0.00964124	0.0479303	434.5	16.5	0.0154408	0.0379747	313	0	0.00382553	0	279	5	0.00286481	0.0179211
C	1.2	C1-C2			0	0	0	0	0	0	0	0	208	0	0	0	2	2	7.1074e-05	1	208	0	0	0	208	0	0	0
D	1.2	D1-D2	CXCL1	GROa, MSGA-a	165	9	0.00833004	0.0545455	153	23	0.00821852	0.150327	214.5	2.5	0.000249674	0.011655	57	2	0.00202561	0.0350877	233.5	2.5	0.000929058	0.0107066	5015	212	0.19396	0.0422732
E	1.2	E1-E2	IL4	IL-4	0	0	0	0	0	0	0	0	260	2	0.00199739	0.00769231	113	5	0.00401568	0.0442478	294.5	3.5	0.00315151	0.0118846	327	1	0.00480158	0.0030581
F	1.2	F1-F2	IL19	IL-19	0	0	0	0	0	0	0	0	216.5	1.5	0.000326496	0.00692841	85	3	0.00302065	0.0352941	229.5	7.5	0.000783323	0.0326797	219.5	2.5	0.000464018	0.0113895
G	1.2	G1-G2	Leptin	OB	0	0	0	0	0	0	0	0	243	4	0.0013444	0.0164609	115.5	3.5	0.00410453	0.030303	248	2	0.00145735	0.00806452	241	0	0.00133153	0
H	1.2	H1-H2	MPO	Myeloperoxidase, Lactooperoxidase	0	0	0	0	0	0	0	0	238	1	0.00115234	0.00420168	61.5	2.5	0.00218553	0.0406504	248	4	0.00145735	0.016129	219.5	0.5	0.000464018	0.0022779
I	1.2	I1-I2	Serpin E1	PAI-I, PAI-1, Nexin	20217.5	58.5	1.02068	0.00289353	18628.5	191.5	1.00064	0.0102799	288.5	0.5	0.00309211	0.0017331	555.5	7.5	0.0197408	0.0135014	20802	189	0.750314	0.00908566	20397.5	348.5	0.814635	0.0170854
J	1.2	J1-J2	positive cnt		19720.5	201.5	0.995591	0.0102178	16956	283	0.910805	0.0166903	25423.5	140.5	0.96856	0.00552638	28112	290	0.999017	0.0103159	25575	36	0.924212	0.00140762	23665	310	0.946476	0.0130995
A	3.4	A3-A4	Adinopectin		0	0	0	0	0	0	0	0	422.5	12.5	0.00823923	0.0295858	228	32	0.00810244	0.140351	348.5	22.5	0.00511893	0.0645624	306.5	17.5	0.00397442	0.0570962
B	3.4	B3-B4	CD40 ligand		0	0	0	0	0	0	0	0	301.5	16.5	0.00359146	0.0547264	121	21	0.00429998	0.173554	270.5	3.5	0.0022771	0.012939	268	2	0.00242097	0.00746269
C	3.4	C3-C4	CXCL5		0	0	0	0	0	0	0	0	236	2	0.00107552	0.00847458	68.5	3.5	0.00243429	0.0510949	246	2	0.00138448	0.00813008	525	23	0.0127908	0.0438095
D	3.4	D3-D4	GH	Growth Hormone	0	0	0	0	0	0	0	0	216	1	0.00030729	0.00462963	54	5	0.001919	0.0925926	212	3	0.000145735	0.0141509	219.5	6.5	0.000464018	0.0296128
E	3.4	E3-E4	IL5	IL-5	0	0	0	0	0	0	0	0	264.5	2.5	0.00217024	0.0094518	103.5	10.5	0.00367808	0.101449	240	5	0.00116588	0.0208333	222	11	0.000564892	0.0495495
F	3.4	F3-F4	IL22	IL-22. IL-TIF	0	0	0	0	0	0	0	0	286.5	9.5	0.00301529	0.0331588	161.5	14.5	0.00573923	0.0897833	314.5	14.5	0.00388018	0.0461049	303	18	0.0038332	0.0594059
G	3.4	G3-G4	LIF		0	0	0	0	0	0	0	0	208	0	0	0	42.5	2.5	0.00151032	0.0588235	215	5	0.000255035	0.0232558	221	5	0.000524543	0.0226244
H	3.4	H3-H4	OPN	Osteopontin	95	7	0.00479608	0.0736842	0	0	0	0	296.5	5.5	0.0033994	0.0185497	167	22	0.00593468	0.131737	1448.5	54.5	0.0451959	0.0376251	381	46	0.00698045	0.120735
I	3.4	I3-I4	SHBG	ABP	0	0	0	0	0	0	0	0	242.5	1.5	0.00132519	0.00618557	135.5	13.5	0.00481527	0.099631	281.5	29.5	0.00267787	0.104796	259.5	15.5	0.002078	0.0597303
J	3.4	J3-J4			0	0	0	0	0	0	0	0	209.5	1.5	5.7617e-05	0.0071599	20.5	20.5	0.000728509	1	209	1	3.64336e-05	0.00478469	209.5	1.5	6.05241e-05	0.0071599
A	5.6	A5-A6	Apolopoprotein 1		0	0	0	0	0	0	0	0	447.5	2.5	0.00919951	0.00558659	343.5	7.5	0.012207	0.0218341	555	17	0.0126425	0.0306306	641.5	10.5	0.0174915	0.0163679
B	5.6	B5-B6	Chitinase 3-like 1		17980.5	793.5	0.907747	0.0441311	15982	287	0.858486	0.0179577	234	5	0.000998694	0.0213675	97.5	5.5	0.00346486	0.0564103	14314	144	0.513933	0.0100601	22629.5	343.5	0.904695	0.0151793
C	5.6	C5-C6	ENG	CD105, endoglin	0	0	0	0	0	0	0	0	241.5	0.5	0.00128678	0.00207039	99.5	0.5	0.00353593	0.00502513	425	13	0.0079061	0.0305882	427.5	12.5	0.0088567	0.0292398
D	5.6	D5-D6	HGF	SF, Scatter Factor	0	0	0	0	0	0	0	0	268.5	4.5	0.00232388	0.0167598	100	6	0.0035537	0.06	264	6	0.00204028	0.0227273	330.5	20.5	0.0049428	0.0620272
E	5.6	E5-E6	IL6	IL-6	4385	223	0.221377	0.0508552	3042	175	0.163403	0.0575279	291	6	0.00318814	0.0206186	154.5	1.5	0.00549047	0.00970874	873.5	6.5	0.0242466	0.00744133	18452	506	0.736135	0.0274225
F	5.6	F5-F6	IL23	IL-23, IL-23A, SGRF	0	0	0	0	0	0	0	0	222	6	0.000537758	0.027027	82	2	0.00291404	0.0243902	233	2	0.000910841	0.00858369	271.5	5.5	0.00256219	0.0202578
G	5.6	G5-G6	Lipocaliln-2	NGAL, LCN2, Siderocalin	0	0	0	0	0	0	0	0	296	9	0.0033802	0.0304054	186	7	0.00660989	0.0376344	285.5	1.5	0.00282361	0.00525394	276	6	0.00274376	0.0217391
H	5.6	H5-H6	PDGF-AA		0	0	0	0	0	0	0	0	339.5	3.5	0.00505109	0.0103093	228	17	0.00810244	0.0745614	1186.5	12.5	0.0356503	0.0105352	344	28	0.00548752	0.0813953
I	5.6	I5-I6	IL1R-L1	IL-1 R4, IL1RL1, ST2, ST2L	0	0	0	0	0	0	0	0	211.5	0.5	0.00013444	0.00236407	93.5	0.5	0.00332271	0.00534759	237.5	0.5	0.00107479	0.00210526	305	0	0.00391389	0
J	5.6	J5-J6	Vitamine D BP	VDB, DBP, VDBP	0	0	0	0	0	0	0	0	622.5	6.5	0.0159215	0.0104418	529	19	0.0187991	0.0359168	470.5	4.5	0.00956383	0.00956429	364.5	16.5	0.00631469	0.0452675
A	7.8	A7-A8	Angiogenin		25	4	0.00126213	0.16	1	1	5.37158e-05	1	293	3	0.00326496	0.0102389	249.5	19.5	0.00886649	0.0781563	1259.5	43.5	0.03831	0.0345375	1296.5	113.5	0.0439204	0.0875434
B	7.8	B7-B8	Complement Factor D		0	0	0	0	0	0	0	0	286.5	4.5	0.00301529	0.0157068	141	16	0.00501072	0.113475	340	12	0.00480924	0.0352941	482.5	62.5	0.0110759	0.129534
C	7.8	C7-C8	TNSF6	FAS ligand, CD178, CD95L	0	0	0	0	0	0	0	0	223.5	0.5	0.000595375	0.00223714	63.5	6.5	0.0022566	0.102362	243.5	2.5	0.00129339	0.0102669	260	9	0.00209817	0.0346154
D	7.8	D7-D8	ICAM-1	CD54	0	0	0	0	0	0	0	0	249.5	1.5	0.00159407	0.00601202	75	9	0.00266528	0.12	250.5	3.5	0.00154843	0.0139721	306	26	0.00395424	0.0849673
E	7.8	E7-E8	IL8	IL-8	22387.5	10.5	1.13023	0.000469012	22544.5	93.5	1.211	0.00414735	408	2	0.00768226	0.00490196	313	18	0.0111231	0.057508	3125.5	43.5	0.106295	0.0139178	25008.5	342.5	1.00069	0.0136953
F	7.8	F7-F8	IL24	IL-24, C49A, FISP, MDA-7, MOB-5, ST16	0	0	0	0	13.5	4.5	0.000725163	0.333333	242.5	4.5	0.00132519	0.0185567	116.5	16.5	0.00414006	0.141631	255.5	0.5	0.0017306	0.00195695	424	27	0.00871548	0.0636792
G	7.8	G7-G8	CCL2	MCP-1, MCAF	5470	265	0.276153	0.0484461	2822	185	0.151586	0.0655563	263	0	0.00211262	0	149.5	6.5	0.00531279	0.0434783	652.5	32.5	0.0161947	0.0498084	13438.5	121.5	0.533843	0.00904119
H	7.8	H7-H8	PDGF-AB/BB		0	0	0	0	0	0	0	0	214	6	0.000230468	0.0280374	59	3	0.00209668	0.0508475	224.5	0.5	0.000601155	0.00222717	208	0	0	0
I	7.8	I7-I8	CCL17	TARC	0	0	0	0	0	0	0	0	210	2	7.68226e-05	0.00952381	67.5	1.5	0.00239875	0.0222222	241	3	0.00120231	0.0124481	258	19	0.00201747	0.0736434
J	7.8	J7-J8	CD31	PECAM-1	0	0	0	0	0	0	0	0	223	6	0.00057617	0.0269058	115.5	1.5	0.00410453	0.012987	253.5	2.5	0.00165773	0.00986193	225	10	0.00068594	0.0444444
A	9.10	A9-A10	Angiopoietin-1		0	0	0	0	0	0	0	0	292	6	0.00322655	0.0205479	171.5	8.5	0.0060946	0.0495627	428	12	0.0080154	0.0280374	504	1	0.0119434	0.00198413
B	9.10	B9-B10	C-Reactive Protein		0	0	0	0	0	0	0	0	258.5	2.5	0.00193977	0.00967118	130.5	12.5	0.00463758	0.0957854	291.5	0.5	0.00304221	0.00171527	280.5	3.5	0.00292533	0.0124777
C	9.10	C9-C10	FGF-2		0	0	0	0	0	0	0	0	272.5	5.5	0.00247753	0.0201835	117.5	3.5	0.0041756	0.0297872	303.5	0.5	0.00347941	0.00164745	317	7	0.00439809	0.022082
D	9.10	D9-D10	IFNG	IFN-gamma	0	0	0	0	0	0	0	0	563	9	0.013636	0.0159858	359	22	0.0127578	0.0612813	442.5	19.5	0.00854369	0.0440678	381	6	0.00698045	0.015748
E	9.10	E9-E10	IL10	IL-10	0	0	0	0	0	0	0	0	241.5	0.5	0.00128678	0.00207039	107.5	4.5	0.00382023	0.0418605	262	2	0.00196742	0.00763359	269.5	11.5	0.00248149	0.0426716
F	9.10	F9-F10	IL27	IL-27	0	0	0	0	0	0	0	0	240	1	0.00122916	0.00416667	93.5	1.5	0.00332271	0.0160428	247	0	0.00142091	0	244.5	6.5	0.00147275	0.0265849
G	9.10	G9-G10	CCL7	MCP-3, MARC	0	0	0	0	0	0	0	0	238.5	3.5	0.00117154	0.0146751	86.5	11.5	0.00307395	0.132948	238	5	0.00109301	0.0210084	464.5	4.5	0.0103496	0.00968784
H	9.10	H9-H10	PTX3	Pentraxin 3, TSG-14	8355	146	0.421803	0.0174746	4774.5	328.5	0.256466	0.068803	713	8	0.0193977	0.0112202	567.5	48.5	0.0201673	0.0854626	1272	38	0.0387654	0.0298742	11241	546	0.445175	0.0485722
I	9.10	I9-I10	TFF3	ITF, TFI	0	0	0	0	1.5	1.5	8.05737e-05	1	237	6	0.00111393	0.0253165	101.5	10.5	0.00360701	0.103448	247	2	0.00142091	0.00809717	674	105	0.0188028	0.155786
J	9.10	J9-J10	TIM-3	HAVCR2	0	0	0	0	0	0	0	0	208	0	0	0	70	12	0.00248759	0.171429	232	0	0.000874407	0	222.5	2.5	0.000585067	0.011236
A	11.12	A11-A12	Angiopoietin-2		0	0	0	0	0	0	0	0	774	11	0.0217408	0.0142119	539.5	2.5	0.0191722	0.00463392	709	4	0.0182533	0.00564175	617	20	0.0165029	0.0324149
B	11.12	B11-B12	Cripto-1		0	0	0	0	0	0	0	0	233	4	0.000960283	0.0171674	103	3	0.00366031	0.0291262	245.5	3.5	0.00136626	0.0142566	216	8	0.000322795	0.037037
C	11.12	C11-C12	FGF-7		0	0	0	0	0	0	0	0	214.5	5.5	0.000249674	0.025641	66.5	4.5	0.00236321	0.0676692	236.5	1.5	0.00103836	0.00634249	263.5	5.5	0.00223939	0.0208729
D	11.12	D11-D12	IGFBP-2		0	0	0	0	0	0	0	0	208	0	0	0	44.5	11.5	0.0015814	0.258427	215.5	0.5	0.000273252	0.00232019	483.5	30.5	0.0111163	0.0630817
E	11.12	E11-E12	IL11	IL-11	0	0	0	0	0	0	0	0	293.5	6.5	0.00328417	0.0221465	169	23	0.00600576	0.136095	373.5	3.5	0.00602977	0.00937082	322	12	0.00459983	0.0372671
F	11.12	F11-F12	IL31	IL-31	0	0	0	0	0	0	0	0	228.5	3.5	0.000787432	0.0153173	92	2	0.00326941	0.0217391	229	3	0.000765106	0.0131004	228	3	0.000806989	0.0131579
G	11.12	G11-G12	CSF1	M-CSF	0	0	0	0	0	0	0	0	379	5	0.00656833	0.0131926	224	4	0.00796029	0.0178571	353	4	0.00528288	0.0113314	338	3	0.00524543	0.00887574
H	11.12	H11-H12	CXCL4	PF4	0	0	0	0	0	0	0	0	224	6	0.000614581	0.0267857	68	9	0.00241652	0.132353	240	3	0.00116588	0.0125	216.5	3.5	0.00034297	0.0161663
I	11.12	I11-I12	CD71	TfR, TFR1, TFRC, TRFR	0	0	0	0	0	0	0	0	325.5	1.5	0.00451333	0.00460829	212.5	16.5	0.00755162	0.0776471	380.5	6.5	0.0062848	0.0170828	279	6	0.00286481	0.0215054
J	11.12	J11-J12	VCAM-1	CD106	1460.5	27.5	0.0737335	0.0188292	408	42	0.021916	0.102941	237.5	3.5	0.00113313	0.0147368	105	1	0.00373139	0.00952381	585.5	2.5	0.0137537	0.00426985	8104	88	0.318599	0.0108588
A	13.14	A13-A14	BAFF		0	0	0	0	0	0	0	0	238.5	0.5	0.00117154	0.00209644	57.5	4.5	0.00204338	0.0782609	258.5	7.5	0.0018399	0.0290135	249.5	1.5	0.0016745	0.00601202
B	13.14	B13-B14	Cystatin C		0	0	0	0	0	0	0	0	277.5	0.5	0.00266959	0.0018018	110.5	4.5	0.00392684	0.040724	316	21	0.00393483	0.0664557	291.5	14.5	0.00336918	0.0497427
C	13.14	C13-C14	FGF-19		0	0	0	0	0	0	0	0	484.5	5.5	0.0106207	0.0113519	317	21	0.0112652	0.0662461	747.5	11.5	0.0196559	0.0153846	772.5	12.5	0.0227773	0.0161812
D	13.14	D13-D14	IGFBP-3		1713	94	0.0864809	0.0548745	403	5	0.0216475	0.0124069	238	3	0.00115234	0.012605	56	9	0.00199007	0.160714	13892.5	43.5	0.498576	0.00313119	12266	179	0.486533	0.0145932
E	13.14	E13-E14	IL12 p70	IL-12 p70	0	0	0	0	0	0	0	0	264.5	7.5	0.00217024	0.0283554	104.5	14.5	0.00371362	0.138756	333	16	0.0045542	0.048048	302	5	0.00379285	0.0165563
F	13.14	F13-F14	IL32	IL-32	0	0	0	0	0	0	0	0	247.5	0.5	0.00151725	0.0020202	74	12	0.00262974	0.162162	261	4	0.00193098	0.0153257	256.5	0.5	0.00195695	0.00194932
G	13.14	G13-G14	MIF		0	0	0	0	0	0	0	0	270.5	5.5	0.00240071	0.0203327	104	10	0.00369585	0.0961538	1068	4	0.0313329	0.00374532	1195.5	63.5	0.0398451	0.0531159
H	13.14	H13-H14	RAGE		0	0	0	0	0	0	0	0	231	3	0.00088346	0.012987	44	10	0.00156363	0.227273	229.5	3.5	0.000783323	0.0152505	218.5	1.5	0.000423669	0.00686499
I	13.14	I13-I14	TGF-a	TGFA	0	0	0	0	0	0	0	0	218	7	0.000384113	0.0321101	45	3	0.00159917	0.0666667	217	4	0.000327903	0.0184332	220.5	1.5	0.000504368	0.00680272
J	13.14	J13-J14			0	0	0	0	0	0	0	0	208	0	0	0	0	0	0	0	208	0	0	0	208	0	0	0
A	15.16	A15-A16	BDNF		0	0	0	0	0	0	0	0	536	2	0.0125989	0.00373134	253.5	3.5	0.00900864	0.0138067	616	18	0.0148649	0.0292208	488.5	14.5	0.011318	0.0296827
B	15.16	B15-B16	Dkk-1		1287.5	12.5	0.0649995	0.00970874	771.5	85.5	0.0414417	0.110823	539.5	9.5	0.0127333	0.0176089	498.5	8.5	0.0177152	0.0170512	15218	129	0.546869	0.0084768	12876	352	0.511147	0.0273377
C	15.16	C15-C16	FLT3LG	FLT-3 ligand	0	0	0	0	0	0	0	0	208.5	0.5	1.92057e-05	0.00239808	64	7	0.00227437	0.109375	265	3	0.00207672	0.0113208	248.5	0.5	0.00163415	0.00201207
D	15.16	D15-D16	IL1a	IL-1a	0	0	0	0	0	0	0	0	653.5	9.5	0.0171122	0.0145371	428.5	6.5	0.0152276	0.0151692	555	27	0.0126425	0.0486486	475	24	0.0107733	0.0505263
E	15.16	E15-E16	IL13	IL-13	0	0	0	0	0	0	0	0	208	0	0	0	88.5	3.5	0.00314503	0.039548	211	2	0.000109301	0.00947867	210.5	1.5	0.000100874	0.00712589
F	15.16	F15-F16	IL33	IL-33	0	0	0	0	0	0	0	0	224	5	0.000614581	0.0223214	83	5	0.00294957	0.060241	235.5	1.5	0.00100192	0.00636943	231.5	3.5	0.000948212	0.0151188
G	15.16	G15-G16	CXCL9	MIG	0	0	0	0	0	0	0	0	237.5	1.5	0.00113313	0.00631579	89	8	0.0031628	0.0898876	251	1	0.00156665	0.00398406	240.5	2.5	0.00131136	0.010395
H	15.16	H15-H16	CCL5	RANTES	0	0	0	0	0	0	0	0	240.5	2.5	0.00124837	0.010395	63.5	5.5	0.0022566	0.0866142	240.5	2.5	0.00118409	0.010395	247	1	0.00157363	0.00404858
I	15.16	I15-I16	Thrombospondin-1	THBS1, TSP-1	1152	2	0.0581588	0.00173611	335	20	0.0179948	0.0597015	325	5	0.00449412	0.0153846	169.5	1.5	0.00602353	0.00884956	2603	18	0.0872586	0.0069151	3717.5	51.5	0.141606	0.0138534
J	15.16	J15-J16			0	0	0	0	0	0	0	0	208	0	0	0	5.5	4.5	0.000195454	0.818182	211	1	0.000109301	0.00473934	217.5	1.5	0.00038332	0.00689655
A	17.18	A17-A18	Complement component C5		0	0	0	0	0	0	0	0	241	3	0.00126757	0.0124481	67	8	0.00238098	0.119403	304.5	5.5	0.00351585	0.0180624	261	6	0.00213852	0.0229885
B	17.18	B17-B18	CD26	DPP4	0	0	0	0	0	0	0	0	223.5	2.5	0.000595375	0.0111857	56	3	0.00199007	0.0535714	224.5	8.5	0.000601155	0.0378619	229	1	0.000847338	0.00436681
C	17.18	C17-C18	G-CSF	CSF3	0	0	0	0	0	0	0	0	225	3	0.000652992	0.0133333	55	4	0.00195454	0.0727273	229.5	3.5	0.000783323	0.0152505	230	0	0.000887687	0
D	17.18	D17-D18	IL1b	IL-1b	0	0	0	0	0	0	0	0	231	1	0.00088346	0.004329	57	5	0.00202561	0.0877193	227	7	0.000692239	0.030837	221	3	0.000524543	0.0135747
E	17.18	E17-E18	IL15	IL-15	0	0	0	0	0	0	0	0	232.5	1.5	0.000941077	0.00645161	54.5	4.5	0.00193677	0.0825688	237.5	1.5	0.00107479	0.00631579	233.5	4.5	0.00102891	0.0192719
F	17.18	F17-F18	IL34	IL-34	0	0	0	0	0	0	0	0	237.5	9.5	0.00113313	0.04	63	14	0.00223883	0.222222	231.5	2.5	0.00085619	0.0107991	239.5	1.5	0.00127101	0.00626305
G	17.18	G17-G18	CCL3	CCL3/CCL4, MIP-1a/MIP-1b	0	0	0	0	0	0	0	0	210	2	7.68226e-05	0.00952381	47	7	0.00167024	0.148936	246.5	0.5	0.00140269	0.0020284	995.5	10.5	0.0317752	0.0105475
H	17.18	H17-H18	RBP-4		0	0	0	0	0	0	0	0	233.5	7.5	0.000979488	0.0321199	61	6	0.00216776	0.0983607	227	2	0.000692239	0.00881057	227.5	2.5	0.000786814	0.010989
I	17.18	I17-I18	TNF-a	TNFSF1A	0	0	0	0	0	0	0	0	225	0	0.000652992	0	48.5	3.5	0.00172355	0.0721649	212	3	0.000145735	0.0141509	223	2	0.000605241	0.00896861
J	17.18	J17-J18			0	0	0	0	0	0	0	0	208	0	0	0	0	0	0	0	208	0	0	0	208	0	0	0
A	19.20	A19-A20	CD14		0	0	0	0	0	0	0	0	236	3	0.00107552	0.0127119	85.5	4.5	0.00303842	0.0526316	270.5	1.5	0.0022771	0.00554529	269.5	3.5	0.00248149	0.012987
B	19.20	B19-B20	EGF		0	0	0	0	0	0	0	0	223.5	4.5	0.000595375	0.0201342	63	6	0.00223883	0.0952381	231.5	6.5	0.00085619	0.0280778	218	2	0.000403494	0.00917431
C	19.20	C19-C20	MIC-1	GDF-15	280	12	0.0141358	0.0428571	90	10	0.00483442	0.111111	233	0	0.000960283	0	76	3	0.00270081	0.0394737	483	7	0.0100192	0.0144928	2086	4	0.0757762	0.00191755
D	19.20	D19-D20	IL1ra	IL1-ra	0	0	0	0	0	0	0	0	236.5	4.5	0.00109472	0.0190275	73	8	0.0025942	0.109589	237.5	1.5	0.00107479	0.00631579	219.5	6.5	0.000464018	0.0296128
E	19.20	E19-E20	IL16	IL-16	0	0	0	0	0	0	0	0	241	2	0.00126757	0.00829876	89.5	2.5	0.00318056	0.027933	238	0	0.00109301	0	231.5	6.5	0.000948212	0.0280778
F	19.20	F19-F20	CXCL10	IP-10	0	0	0	0	0	0	0	0	220.5	3.5	0.000480141	0.015873	81.5	1.5	0.00289627	0.0184049	237.5	0.5	0.00107479	0.00210526	223.5	0.5	0.000625416	0.00223714
G	19.20	G19-G20	CCL20	MIP-3a, Exodus-1, LARC	0	0	0	0	0	0	0	0	235	3	0.00103711	0.012766	96	0	0.00341155	0	236	1	0.00102014	0.00423729	260.5	1.5	0.00211834	0.00575816
H	19.20	H19-H20	RLN2	Relaxin-2, RLXH2	0	0	0	0	0	0	0	0	268.5	3.5	0.00232388	0.0130354	89	4	0.0031628	0.0449438	231	2	0.000837974	0.00865801	232.5	0.5	0.000988561	0.00215054
I	19.20	I19-I20	uPAR	PLAUR	0	0	0	0	0	0	0	0	232.5	1.5	0.000941077	0.00645161	73	4	0.0025942	0.0547945	362.5	8.5	0.005629	0.0234483	297	2	0.0035911	0.00673401
J	19.20	J19-J20			0	0	0	0	0	0	0	0	208	0	0	0	0	0	0	0	208	0	0	0	208	0	0	0
A	21.22	A21-A22	CD30		0	0	0	0	0	0	0	0	282.5	9.5	0.00286164	0.0336283	88	26	0.00312726	0.295455	316.5	10.5	0.00395305	0.0331754	286.5	30.5	0.00316743	0.106457
B	21.22	B21-B22	CD147	Emmprin	0	0	0	0	0	0	0	0	308.5	39.5	0.00386034	0.128039	136	27	0.00483304	0.198529	429	31	0.00805183	0.0722611	388.5	27.5	0.00728307	0.0707851
C	21.22	C21-C22	CSF2	GM-CSF	0	0	0	0	0	0	0	0	259.5	8.5	0.00197818	0.0327553	96.5	26.5	0.00342932	0.274611	277	9	0.00251392	0.032491	268.5	1.5	0.00244114	0.00558659
D	21.22	D21-D22	IL2	IL-2	0	0	0	0	0	0	0	0	237.5	3.5	0.00113313	0.0147368	58	4	0.00206115	0.0689655	241.5	3.5	0.00122053	0.0144928	224.5	5.5	0.000665766	0.0244989
E	21.22	E21-E22	IL17a	IL-17A, CTLA8	0	0	0	0	0	0	0	0	441	22	0.00894983	0.0498866	262	49	0.0093107	0.187023	578.5	48.5	0.0134987	0.0838375	527.5	26.5	0.0128916	0.050237
F	21.22	F21-F22	CXCL11	I-TAC, SCYB9B	0	0	0	0	0	0	0	0	258.5	7.5	0.00193977	0.0290135	92	14	0.00326941	0.152174	251	8	0.00156665	0.0318725	243.5	1.5	0.0014324	0.00616016
G	21.22	G21-G22	CCL19	MIP-3b, ELC	0	0	0	0	0	0	0	0	218.5	6.5	0.000403319	0.0297483	58	4	0.00206115	0.0689655	220.5	7.5	0.00045542	0.0340136	217	2	0.000363145	0.00921659
H	21.22	H21-H22	Resistin	RETN, ADSF, FIZZ3	0	0	0	0	0	0	0	0	273.5	14.5	0.00251594	0.0530165	61	16	0.00216776	0.262295	291	5	0.00302399	0.0171821	277	8	0.00278411	0.0288809
I	21.22	I21-I22	VEGF	BEGFA	672	62	0.033926	0.0922619	35	21	0.00188005	0.6	209	1	3.84113e-05	0.00478469	28	5	0.000995037	0.178571	1410.5	16.5	0.0438114	0.011698	5605.5	51.5	0.217786	0.00918741
J	21.22	J21-J22			0	0	0	0	0	0	0	0	208	0	0	0	0	0	0	0	208	0	0	0	210	1	8.06989e-05	0.0047619
A	23.24	A23-A24	positive cnt		19429	70	0.980875	0.00360286	18827.5	333.5	1.01133	0.0177135	26662	203	1.01613	0.00761383	29197.5	1557.5	1.03759	0.0533436	30501	989	1.10368	0.0324252	26341.5	578.5	1.05447	0.0219615
B	23.24	B23-B24			0	0	0	0	0	0	0	0	360.5	36.5	0.00585772	0.101248	392	45	0.0139305	0.114796	295.5	0.5	0.00318794	0.00169205	250	6	0.00169468	0.024
C	23.24	C23-C24			0	0	0	0	0	0	0	0	208	0	0	0	0	0	0	0	208	0	0	0	208	0	0	0
D	23.24	D23-D24	IL3	IL-3	0	0	0	0	0	0	0	0	230.5	7.5	0.000864254	0.032538	58.5	0.5	0.00206118	0.00854701	220	5	0.000437204	0.0227273	208.5	0.5	2.01747e-05	0.00239808
E	23.24	E23-E24	IL18 Bpa	IL-18 Bpa	0	0	0	0	0	0	0	0	215	4	0.000268879	0.0186047	73.5	1.5	0.00259425	0.0204082	218	5	0.000364336	0.0229358	213.5	5.5	0.000221922	0.0257611
F	23.24	F23-F24	KLK3	Kallikrein, PSA	0	0	0	0	0	0	0	0	769.5	40.5	0.0215679	0.0526316	533.5	14.5	0.0189416	0.027179	600	9	0.014282	0.015	490.5	1.5	0.0113987	0.0030581
G	23.24	G23-G24	MMP-9	CLG4B, Gelatinase B	0	0	0	0	0	0	0	0	253.5	2.5	0.00174771	0.00986193	128.5	6.5	0.00454882	0.0505837	260.5	3.5	0.00191277	0.0134357	261.5	0.5	0.00215869	0.00191205
H	23.24	H23-H24	CXCL12	SDF-1a, PBSF	159.5	34.5	0.00805237	0.216301	28.5	7.5	0.0015309	0.263158	341	4	0.0051087	0.0117302	120	3	0.00424675	0.025	1308.5	10.5	0.0400952	0.00802446	2058.5	24.5	0.0746666	0.0119019
I	23.24	I23-I24			0	0	0	0	0	0	0	0	208	0	0	0	15.5	4.5	0.000533065	0.290323	215	2	0.000255035	0.00930233	215	2	0.000282446	0.00930233
J	23.24	J23-J24	negative cnt		0	0	0	0	0	0	0	0	208	0	0	0	0.5	0.5	0	1	208	0	0	0	208	0	0	0

## Sheet: norm_data
					BMSC dmso	BMSC copan	VL51 dmso	VL51 copan	BMSC-VL51 dmso	BMSC-VL51 copan
row	column	coordinate	Cytokine	Alias	norm to cnt	norm to cnt	norm to cnt	norm to cnt	norm to cnt	norm to cnt
A	1.2	A1-A2	positive cnt		1.02353	1.07786	1.01531	0.963391	0.972104	0.999052
A	3.4	A3-A4	Adinopectin		0	0	0.00823923	0.00810244	0.00511893	0.00397442
A	5.6	A5-A6	Apolopoprotein 1		0	0	0.00919951	0.012207	0.0126425	0.0174915
A	7.8	A7-A8	Angiogenin		0.00126213	5.37158e-05	0.00326496	0.00886649	0.03831	0.0439204
A	9.10	A9-A10	Angiopoietin-1		0	0	0.00322655	0.0060946	0.0080154	0.0119434
A	11.12	A11-A12	Angiopoietin-2		0	0	0.0217408	0.0191722	0.0182533	0.0165029
A	13.14	A13-A14	BAFF		0	0	0.00117154	0.00204338	0.0018399	0.0016745
A	15.16	A15-A16	BDNF		0	0	0.0125989	0.00900864	0.0148649	0.011318
A	17.18	A17-A18	Complement component C5		0	0	0.00126757	0.00238098	0.00351585	0.00213852
A	19.20	A19-A20	CD14		0	0	0.00107552	0.00303842	0.0022771	0.00248149
A	21.22	A21-A22	CD30		0	0	0.00286164	0.00312726	0.00395305	0.00316743
A	23.24	A23-A24	positive cnt		0.980875	1.01133	1.01613	1.03759	1.10368	1.05447
B	1.2	B1-B2			0	0	0.00964124	0.0154408	0.00382553	0.00286481
B	3.4	B3-B4	CD40 ligand		0	0	0.00359146	0.00429998	0.0022771	0.00242097
B	5.6	B5-B6	Chitinase 3-like 1		0.907747	0.858486	0.000998694	0.00346486	0.513933	0.904695
B	7.8	B7-B8	Complement Factor D		0	0	0.00301529	0.00501072	0.00480924	0.0110759
B	9.10	B9-B10	C-Reactive Protein		0	0	0.00193977	0.00463758	0.00304221	0.00292533
B	11.12	B11-B12	Cripto-1		0	0	0.000960283	0.00366031	0.00136626	0.000322795
B	13.14	B13-B14	Cystatin C		0	0	0.00266959	0.00392684	0.00393483	0.00336918
B	15.16	B15-B16	Dkk-1		0.0649995	0.0414417	0.0127333	0.0177152	0.546869	0.511147
B	17.18	B17-B18	CD26	DPP4	0	0	0.000595375	0.00199007	0.000601155	0.000847338
B	19.20	B19-B20	EGF		0	0	0.000595375	0.00223883	0.00085619	0.000403494
B	21.22	B21-B22	CD147	Emmprin	0	0	0.00386034	0.00483304	0.00805183	0.00728307
B	23.24	B23-B24			0	0	0.00585772	0.0139305	0.00318794	0.00169468
C	1.2	C1-C2			0	0	0	7.1074e-05	0	0
C	3.4	C3-C4	CXCL5		0	0	0.00107552	0.00243429	0.00138448	0.0127908
C	5.6	C5-C6	ENG	CD105, endoglin	0	0	0.00128678	0.00353593	0.0079061	0.0088567
C	7.8	C7-C8	TNSF6	FAS ligand, CD178, CD95L	0	0	0.000595375	0.0022566	0.00129339	0.00209817
C	9.10	C9-C10	FGF-2		0	0	0.00247753	0.0041756	0.00347941	0.00439809
C	11.12	C11-C12	FGF-7		0	0	0.000249674	0.00236321	0.00103836	0.00223939
C	13.14	C13-C14	FGF-19		0	0	0.0106207	0.0112652	0.0196559	0.0227773
C	15.16	C15-C16	FLT3LG	FLT-3 ligand	0	0	1.92057e-05	0.00227437	0.00207672	0.00163415
C	17.18	C17-C18	G-CSF	CSF3	0	0	0.000652992	0.00195454	0.000783323	0.000887687
C	19.20	C19-C20	MIC-1	GDF-15	0.0141358	0.00483442	0.000960283	0.00270081	0.0100192	0.0757762
C	21.22	C21-C22	CSF2	GM-CSF	0	0	0.00197818	0.00342932	0.00251392	0.00244114
C	23.24	C23-C24			0	0	0	0	0	0
D	1.2	D1-D2	CXCL1	GROa, MSGA-a	0.00833004	0.00821852	0.000249674	0.00202561	0.000929058	0.19396
D	3.4	D3-D4	GH	Growth Hormone	0	0	0.00030729	0.001919	0.000145735	0.000464018
D	5.6	D5-D6	HGF	SF, Scatter Factor	0	0	0.00232388	0.0035537	0.00204028	0.0049428
D	7.8	D7-D8	ICAM-1	CD54	0	0	0.00159407	0.00266528	0.00154843	0.00395424
D	9.10	D9-D10	IFNG	IFN-gamma	0	0	0.013636	0.0127578	0.00854369	0.00698045
D	11.12	D11-D12	IGFBP-2		0	0	0	0.0015814	0.000273252	0.0111163
D	13.14	D13-D14	IGFBP-3		0.0864809	0.0216475	0.00115234	0.00199007	0.498576	0.486533
D	15.16	D15-D16	IL1a	IL-1a	0	0	0.0171122	0.0152276	0.0126425	0.0107733
D	17.18	D17-D18	IL1b	IL-1b	0	0	0.00088346	0.00202561	0.000692239	0.000524543
D	19.20	D19-D20	IL1ra	IL1-ra	0	0	0.00109472	0.0025942	0.00107479	0.000464018
D	21.22	D21-D22	IL2	IL-2	0	0	0.00113313	0.00206115	0.00122053	0.000665766
D	23.24	D23-D24	IL3	IL-3	0	0	0.000864254	0.00206118	0.000437204	2.01747e-05
E	1.2	E1-E2	IL4	IL-4	0	0	0.00199739	0.00401568	0.00315151	0.00480158
E	3.4	E3-E4	IL5	IL-5	0	0	0.00217024	0.00367808	0.00116588	0.000564892
E	5.6	E5-E6	IL6	IL-6	0.221377	0.163403	0.00318814	0.00549047	0.0242466	0.736135
E	7.8	E7-E8	IL8	IL-8	1.13023	1.211	0.00768226	0.0111231	0.106295	1.00069
E	9.10	E9-E10	IL10	IL-10	0	0	0.00128678	0.00382023	0.00196742	0.00248149
E	11.12	E11-E12	IL11	IL-11	0	0	0.00328417	0.00600576	0.00602977	0.00459983
E	13.14	E13-E14	IL12 p70	IL-12 p70	0	0	0.00217024	0.00371362	0.0045542	0.00379285
E	15.16	E15-E16	IL13	IL-13	0	0	0	0.00314503	0.000109301	0.000100874
E	17.18	E17-E18	IL15	IL-15	0	0	0.000941077	0.00193677	0.00107479	0.00102891
E	19.20	E19-E20	IL16	IL-16	0	0	0.00126757	0.00318056	0.00109301	0.000948212
E	21.22	E21-E22	IL17a	IL-17A, CTLA8	0	0	0.00894983	0.0093107	0.0134987	0.0128916
E	23.24	E23-E24	IL18 Bpa	IL-18 Bpa	0	0	0.000268879	0.00259425	0.000364336	0.000221922
F	1.2	F1-F2	IL19	IL-19	0	0	0.000326496	0.00302065	0.000783323	0.000464018
F	3.4	F3-F4	IL22	IL-22. IL-TIF	0	0	0.00301529	0.00573923	0.00388018	0.0038332
F	5.6	F5-F6	IL23	IL-23, IL-23A, SGRF	0	0	0.000537758	0.00291404	0.000910841	0.00256219
F	7.8	F7-F8	IL24	IL-24, C49A, FISP, MDA-7, MOB-5, ST16	0	0.000725163	0.00132519	0.00414006	0.0017306	0.00871548
F	9.10	F9-F10	IL27	IL-27	0	0	0.00122916	0.00332271	0.00142091	0.00147275
F	11.12	F11-F12	IL31	IL-31	0	0	0.000787432	0.00326941	0.000765106	0.000806989
F	13.14	F13-F14	IL32	IL-32	0	0	0.00151725	0.00262974	0.00193098	0.00195695
F	15.16	F15-F16	IL33	IL-33	0	0	0.000614581	0.00294957	0.00100192	0.000948212
F	17.18	F17-F18	IL34	IL-34	0	0	0.00113313	0.00223883	0.00085619	0.00127101
F	19.20	F19-F20	CXCL10	IP-10	0	0	0.000480141	0.00289627	0.00107479	0.000625416
F	21.22	F21-F22	CXCL11	I-TAC, SCYB9B	0	0	0.00193977	0.00326941	0.00156665	0.0014324
F	23.24	F23-F24	KLK3	Kallikrein, PSA	0	0	0.0215679	0.0189416	0.014282	0.0113987
G	1.2	G1-G2	Leptin	OB	0	0	0.0013444	0.00410453	0.00145735	0.00133153
G	3.4	G3-G4	LIF		0	0	0	0.00151032	0.000255035	0.000524543
G	5.6	G5-G6	Lipocaliln-2	NGAL, LCN2, Siderocalin	0	0	0.0033802	0.00660989	0.00282361	0.00274376
G	7.8	G7-G8	CCL2	MCP-1, MCAF	0.276153	0.151586	0.00211262	0.00531279	0.0161947	0.533843
G	9.10	G9-G10	CCL7	MCP-3, MARC	0	0	0.00117154	0.00307395	0.00109301	0.0103496
G	11.12	G11-G12	CSF1	M-CSF	0	0	0.00656833	0.00796029	0.00528288	0.00524543
G	13.14	G13-G14	MIF		0	0	0.00240071	0.00369585	0.0313329	0.0398451
G	15.16	G15-G16	CXCL9	MIG	0	0	0.00113313	0.0031628	0.00156665	0.00131136
G	17.18	G17-G18	CCL3	CCL3/CCL4, MIP-1a/MIP-1b	0	0	7.68226e-05	0.00167024	0.00140269	0.0317752
G	19.20	G19-G20	CCL20	MIP-3a, Exodus-1, LARC	0	0	0.00103711	0.00341155	0.00102014	0.00211834
G	21.22	G21-G22	CCL19	MIP-3b, ELC	0	0	0.000403319	0.00206115	0.00045542	0.000363145
G	23.24	G23-G24	MMP-9	CLG4B, Gelatinase B	0	0	0.00174771	0.00454882	0.00191277	0.00215869
H	1.2	H1-H2	MPO	Myeloperoxidase, Lactooperoxidase	0	0	0.00115234	0.00218553	0.00145735	0.000464018
H	3.4	H3-H4	OPN	Osteopontin	0.00479608	0	0.0033994	0.00593468	0.0451959	0.00698045
H	5.6	H5-H6	PDGF-AA		0	0	0.00505109	0.00810244	0.0356503	0.00548752
H	7.8	H7-H8	PDGF-AB/BB		0	0	0.000230468	0.00209668	0.000601155	0
H	9.10	H9-H10	PTX3	Pentraxin 3, TSG-14	0.421803	0.256466	0.0193977	0.0201673	0.0387654	0.445175
H	11.12	H11-H12	CXCL4	PF4	0	0	0.000614581	0.00241652	0.00116588	0.00034297
H	13.14	H13-H14	RAGE		0	0	0.00088346	0.00156363	0.000783323	0.000423669
H	15.16	H15-H16	CCL5	RANTES	0	0	0.00124837	0.0022566	0.00118409	0.00157363
H	17.18	H17-H18	RBP-4		0	0	0.000979488	0.00216776	0.000692239	0.000786814
H	19.20	H19-H20	RLN2	Relaxin-2, RLXH2	0	0	0.00232388	0.0031628	0.000837974	0.000988561
H	21.22	H21-H22	Resistin	RETN, ADSF, FIZZ3	0	0	0.00251594	0.00216776	0.00302399	0.00278411
H	23.24	H23-H24	CXCL12	SDF-1a, PBSF	0.00805237	0.0015309	0.0051087	0.00424675	0.0400952	0.0746666
I	1.2	I1-I2	Serpin E1	PAI-I, PAI-1, Nexin	1.02068	1.00064	0.00309211	0.0197408	0.750314	0.814635
I	3.4	I3-I4	SHBG	ABP	0	0	0.00132519	0.00481527	0.00267787	0.002078
I	5.6	I5-I6	IL1R-L1	IL-1 R4, IL1RL1, ST2, ST2L	0	0	0.00013444	0.00332271	0.00107479	0.00391389
I	7.8	I7-I8	CCL17	TARC	0	0	7.68226e-05	0.00239875	0.00120231	0.00201747
I	9.10	I9-I10	TFF3	ITF, TFI	0	8.05737e-05	0.00111393	0.00360701	0.00142091	0.0188028
I	11.12	I11-I12	CD71	TfR, TFR1, TFRC, TRFR	0	0	0.00451333	0.00755162	0.0062848	0.00286481
I	13.14	I13-I14	TGF-a	TGFA	0	0	0.000384113	0.00159917	0.000327903	0.000504368
I	15.16	I15-I16	Thrombospondin-1	THBS1, TSP-1	0.0581588	0.0179948	0.00449412	0.00602353	0.0872586	0.141606
I	17.18	I17-I18	TNF-a	TNFSF1A	0	0	0.000652992	0.00172355	0.000145735	0.000605241
I	19.20	I19-I20	uPAR	PLAUR	0	0	0.000941077	0.0025942	0.005629	0.0035911
I	21.22	I21-I22	VEGF	BEGFA	0.033926	0.00188005	3.84113e-05	0.000995037	0.0438114	0.217786
I	23.24	I23-I24			0	0	0	0.000533065	0.000255035	0.000282446
J	1.2	J1-J2	positive cnt		0.995591	0.910805	0.96856	0.999017	0.924212	0.946476
J	3.4	J3-J4			0	0	5.7617e-05	0.000728509	3.64336e-05	6.05241e-05
J	5.6	J5-J6	Vitamine D BP	VDB, DBP, VDBP	0	0	0.0159215	0.0187991	0.00956383	0.00631469
J	7.8	J7-J8	CD31	PECAM-1	0	0	0.00057617	0.00410453	0.00165773	0.00068594
J	9.10	J9-J10	TIM-3	HAVCR2	0	0	0	0.00248759	0.000874407	0.000585067
J	11.12	J11-J12	VCAM-1	CD106	0.0737335	0.021916	0.00113313	0.00373139	0.0137537	0.318599
J	13.14	J13-J14			0	0	0	0	0	0
J	15.16	J15-J16			0	0	0	0.000195454	0.000109301	0.00038332
J	17.18	J17-J18			0	0	0	0	0	0
J	19.20	J19-J20			0	0	0	0	0	0
J	21.22	J21-J22			0	0	0	0	0	8.06989e-05
J	23.24	J23-J24	negative cnt		0	0	0	0	0	0
